# Supplementary material for: Differential Immune Checkpoint and Ig-like V-Type Receptor Profiles in COVID-19: Associations with Severity and Treatment
Source: J Clin Med. 2022 Jun 8;11(12):3287. doi: 10.3390/jcm11123287 (PMC9225268; doi:10.3390/jcm11123287)
Supplement: Supplementary file 1 [file jcm-11-03287-s001.zip]

Archive with 4 entries (4 files):
- Supplementary table S1_Description of included variables.xlsx
- Supplementary table S4 and S5 Clinical parameters and soluble markers associated to severity.pdf
- Supplementary table S6 and S7 Clinical paramerts and soluble markers associated to secondary infections.pdf
- Supplementary tables S2 and S3.pdf
