# Supplementary material for: Differential Immune Checkpoint and Ig-like V-Type Receptor Profiles in COVID-19: Associations with Severity and Treatment
Source: J Clin Med. 2022 Jun 8;11(12):3287. doi: 10.3390/jcm11123287 (PMC9225268; doi:10.3390/jcm11123287)
Supplement: Supplementary file 1 [file jcm-11-03287-s001.zip › Supplementary table S1_Description of included variables.xlsx]

## Sheet: Hoja1
Variable	Type	Group	Description
Chronic renal failure	Dichotomous	Comorbidity	(0=No; 1=Yes)
COPD	Dichotomous	Comorbidity	Chronic obstructive pulmonary disease (0=No; 1=Yes)
Former Smoker	Dichotomous	Comorbidity	(0=No; 1=Yes)
HTA	Dichotomous	Comorbidity	Arterial hypertension (0=No; 1=Yes)
Immunologic disorder	Dichotomous	Comorbidity	(0=No; 1=Yes)
Mellitus diabetes	Dichotomous	Comorbidity	(0=No; 1=Yes)
Obesity	Dichotomous	Comorbidity	(0=No; 1=Yes)
Oncologic dissease	Dichotomous	Comorbidity	(0=No; 1=Yes)
CCL2	Continuous	Cytokines	Plasmatic levels of CCL2 (pg/mL)
CXCL10	Continuous	Cytokines	Plasmatic levels of CXCL10 (pg/mL)
CXCL8 (IL-8)	Continuous	Cytokines	Plasmatic levels of IL-8 (pg/mL)
IFNY	Continuous	Cytokines	Plasmatic levels of IFNγ (pg/mL)
IL10	Continuous	Cytokines	Plasmatic levels of IL-10 (pg/mL)
IL12p70	Continuous	Cytokines	Plasmatic levels of IL12p70 (pg/mL)
IL17A	Continuous	Cytokines	Plasmatic levels of IL-17a (pg/mL)
IL1B	Continuous	Cytokines	Plasmatic levels of IL-1β (pg/mL)
IL2	Continuous	Cytokines	Plasmatic levels of IL-2 (pg/mL)
IL4	Continuous	Cytokines	Plasmatic levels of IL-4 (pg/mL)
IL6	Continuous	Cytokines	Plasmatic levels of IL-6 (pg/mL)
TNFa	Continuous	Cytokines	Plasmatic levels of TNFα (pg/mL)
Freq_CD108(CD3)	Percentage	Immunephenotyping	Percentage of CD108+ cells on gated CD3+ cells
Freq_CD108(CD4)	Percentage	Immunephenotyping	Percentage of CD108+ cells on gated CD4+ cells
Freq_CD108(CD8+)	Percentage	Immunephenotyping	Percentage of CD108+ cells on gated CD8+ cells
Freq_CD108(NK)	Percentage	Immunephenotyping	Percentage of CD108+ cells on gated NK (CD3-CD56+) cells
Freq_CD11b(CD33+)	Percentage	Immunephenotyping	Percentage of CD11b+ cells on gated CD33+ cells
Freq_CD11b-CD33+	Percentage	Immunephenotyping	Percentage of CD11b+ cells on gated CD33+ cells
Freq_CD152(CD3)	Percentage	Immunephenotyping	Percentage of CTLA4+ (CD152+) cells on gated CD3+ cells
Freq_CD152(CD4)	Percentage	Immunephenotyping	Percentage of CTLA4+ (CD152+) cells on gated CD4+ cells
Freq_CD152(CD8+)	Percentage	Immunephenotyping	Percentage of CTLA4+ (CD152+) cells on gated CD8+ cells
Freq_CD152(NK)	Percentage	Immunephenotyping	Percentage of CTLA4+ (CD152+) cells on gated NK (CD3-CD56+) cells
Freq_CD158b(NK)	Percentage	Immunephenotyping	Percentage of CD158b+ cells on gated NK (CD3-CD56+) cells
Freq_CD16+N(Granulo)	Percentage	Immunephenotyping	Percentage of CD16+ Neutrophils on gated Granulocytes
Freq_CD223 (CD8+)	Percentage	Immunephenotyping	Percentage of CD223+ cells on gated CD8+ cells
Freq_CD223(CD3)	Percentage	Immunephenotyping	Percentage of CD223+ cells on gated CD3+ cells
Freq_CD223(CD4)	Percentage	Immunephenotyping	Percentage of CD223+ cells on gated CD4+ cells
Freq_CD223(NK)	Percentage	Immunephenotyping	Percentage of CD223+ cells on gated NK (CD3-CD56+) cells
Freq_CD226(CD3)	Percentage	Immunephenotyping	Percentage of CD226+ cells on gated CD3+ cells
Freq_CD226(CD4)	Percentage	Immunephenotyping	Percentage of CD226+ cells on gated CD4+ cells
Freq_CD226(CD8+)	Percentage	Immunephenotyping	Percentage of CD226+ cells on gated CD8+ cells
Freq_CD226(NK)	Percentage	Immunephenotyping	Percentage of CD226+ cells on gated NK (CD3-CD56+) cells
Freq_CD276(CD3)	Percentage	Immunephenotyping	Percentage of CD276+ cells on gated CD3+ cells
Freq_CD276(CD4)	Percentage	Immunephenotyping	Percentage of CD276+ cells on gated CD4+ cells
Freq_CD276(CD8+)	Percentage	Immunephenotyping	Percentage of CD276+ cells on gated CD8+ cells
Freq_CD276(NK)	Percentage	Immunephenotyping	Percentage of CD276+ cells on gated NK (CD3-CD56+) cells
Freq_CD3-(Lympho)	Percentage	Immunephenotyping	Percentage of CD3- cells on gated Lymphocytes
Freq_CD3-(Total)	Percentage	Immunephenotyping	Percentage of CD3- cells on gated total single cells
Freq_CD3+(Lympho)	Percentage	Immunephenotyping	Percentage of CD3+ cells on gated lymphocytes
Freq_CD3+(Total)	Percentage	Immunephenotyping	Percentage of CD3+ cells on gated total single cells
Freq_CD4+(Lympho)	Percentage	Immunephenotyping	Percentage of CD4+ cells on gated lymphocytes
Freq_CD4+(Total)	Percentage	Immunephenotyping	Percentage of CD4+ cells on gated total single cells
Freq_CD56bright(Lympho)	Percentage	Immunephenotyping	Percentage of CD56bright cells on gated lymphocytes
Freq_CD56bright(NK)	Percentage	Immunephenotyping	Percentage of CD56bright cells on gated NK (CD3-CD56+) cells
Freq_CD56bright(Total)	Percentage	Immunephenotyping	Percentage of CD56bright cells on gated total single cells
Freq_CD56bright2(NK)	Percentage	Immunephenotyping	Percentage of CD56bright cells on gated NK (CD3-CD56+) cells
Freq_CD56dim(Lympho)	Percentage	Immunephenotyping	Percentage of CD56dim cells on gated lymphocytes
Freq_CD56dim(NK)	Percentage	Immunephenotyping	Percentage of CD56dim cells on gated NK (CD3-CD56+) cells
Freq_CD56dim(Total)	Percentage	Immunephenotyping	Percentage of CD56dim cells on gated total single cells
Freq_CD56dim2(NK)	Percentage	Immunephenotyping	Percentage of CD56dim cells on gated NK (CD3-CD56+) cells
Freq_CD57(CD4)	Percentage	Immunephenotyping	Percentage of CD57+ cells on gated CD4+ cells
Freq_CD57(CD4CM)	Percentage	Immunephenotyping	Percentage of CD57+ cells on gated CD4 Central memory (CD45RA-CD27+) cells
Freq_CD57(CD4EM)	Percentage	Immunephenotyping	Percentage of CD57+ cells on gated CD4 Effector memory (CD45RA-CD27-) cells
Freq_CD57(CD4Naive)	Percentage	Immunephenotyping	Percentage of CD57+ cells on gated CD4 Naïve (CD45RA+CD27+) cells
Freq_CD57(CD4TD)	Percentage	Immunephenotyping	Percentage of CD57+ cells on gated CD4 Terminally diferentiated (CD45RA+CD27-) cells
Freq_CD57(CD8+)	Percentage	Immunephenotyping	Percentage of CD57+ cells on gated CD8+ cells
Freq_CD57(CD8CM)	Percentage	Immunephenotyping	Percentage of CD57+ cells on gated CD8 Central memory (CD45RA-CD27+) cells
Freq_CD57(CD8EM)	Percentage	Immunephenotyping	Percentage of CD57+ cells on gated CD8 Effector memory (CD45RA-CD27-) cells
Freq_CD57(CD8Naive)	Percentage	Immunephenotyping	Percentage of CD57+ cells on gated CD8 Naïve (CD45RA+CD27+) cells
Freq_CD57(CD8TD)	Percentage	Immunephenotyping	Percentage of CD57+ cells on gated CD8 Terminally diferentiated (CD45RA+CD27-) cells
Freq_CD8+(Lympho)	Percentage	Immunephenotyping	Percentage of CD8+ cells on gated lymphocytes
Freq_CD8+(Total)	Percentage	Immunephenotyping	Percentage of CD8+ cells on gated total single cells
Freq_Classic-Mono(Mono)	Percentage	Immunephenotyping	Percentage of Classical monocytes (CD14++CD16- cells) on gated Monocytes
Freq_Classic-Mono(Total)	Percentage	Immunephenotyping	Percentage of Classical monocytes (CD14++CD16- cells) on gated total single cells
Freq_CM(CD4)	Percentage	Immunephenotyping	Percentage of Central memory (CD45RA-CD27+) cells on gated CD4+ cells
Freq_CM(CD8+)	Percentage	Immunephenotyping	Percentage of Central memory (CD45RA-CD27+) cells on gated CD8+ cells
Freq_DC	Percentage	Immunephenotyping	Percentage of Dendritic cells (CD3-CD19-CD56-CD14-HLADR+) on gated lymphocyte cells
Freq_DC-CD141+(Lympho)	Percentage	Immunephenotyping	Percentage of CD141+ dendritic cells on gated lymphocytes
Freq_DC-CD141+(Total)	Percentage	Immunephenotyping	Percentage of CD141+ dendritic cells on gated total single cells
Freq_DC-CD141+(TotalDC)	Percentage	Immunephenotyping	Percentage of CD141+ cells on gated Dendritic cells (CD3-CD19-CD56-CD14-HLADR+)
Freq_DC-CD1c+(Lympho)	Percentage	Immunephenotyping	Percentage of CD1c+ dendritic cells (CD3-CD19-CD56-CD14-HLADR+) on gated lymphocytes
Freq_DC-CD1c+(Total)	Percentage	Immunephenotyping	Percentage of CD1c+ dendritic cells (CD3-CD19-CD56-CD14-HLADR+) on gated total single cells
Freq_DC-CD1c+(TotalDC)	Percentage	Immunephenotyping	Percentage of CD1c+ cells on gated Dendritic cells (CD3-CD19-CD56-CD14-HLADR+)
Freq_EM(CD4)	Percentage	Immunephenotyping	Percentage of Effector memory (CD45RA-CD27-) cells on gated CD4+ cells
Freq_EM(CD8+)	Percentage	Immunephenotyping	Percentage of Effector memory (CD45RA-CD27-) cells on gated CD8+ cells
Freq_GDTCellsCM	Percentage	Immunephenotyping	Percentage of Central memory (CD45RA-CD27+) cells on gated TCRγδ+ CD3+ cells
Freq_GDTCellsEM	Percentage	Immunephenotyping	Percentage of Effector memory (CD45RA-CD27-) cells on gated TCRγδ+ CD3+ cells
Freq_GDTCellsEMRA	Percentage	Immunephenotyping	Percentage of Terminally diferentiated (CD45RA+CD27-) cells on gated TCRγδ+ CD3+ cells
Freq_GDTCellsNaïve	Percentage	Immunephenotyping	Percentage of Naïve (CD45RA+CD27+) cells on gated γδ+ CD3+ cells
Freq_Granulo(Mono+Granulo)	Percentage	Immunephenotyping	Percentage of Granulocytes on gated Monocytes (CD14+ cells)
Freq_Granulo(Total)	Percentage	Immunephenotyping	Percentage of Granulocytes on gated total single cells
Freq_Interm-Mono(Mono)	Percentage	Immunephenotyping	Percentage of intermediate monocytes (CD14+CD16+) (CD14+ cells) on gated Monocytes (CD14+ cells)
Freq_Interm-Mono(Total)	Percentage	Immunephenotyping	Percentage of intermediate monocytes (CD14+CD16+) (CD14+ cells) on gated total single cells
Freq_Lympho(NonB-NonT)	Percentage	Immunephenotyping	Percentage of lymphocytes on gated Non-B-Non-T+ cells
Freq_LymphoB	Percentage	Immunephenotyping	Percentage of B cell (CD19+CD24+CD56-HLA-DR+) cells on gated B cell (CD19+CD24+CD56-HLA-DR+) cells
Freq_LymphoB(CD24)	Percentage	Immunephenotyping	Percentage of B cell (CD19+CD24+CD56-HLA-DR+) cells on gated CD24+ cells
Freq_LymphoB(Lympho)	Percentage	Immunephenotyping	Percentage of B cell (CD19+CD24+CD56-HLA-DR+) cells on gated lymphocytes
Freq_LymphoB(Total)	Percentage	Immunephenotyping	Percentage of B cell (CD19+CD24+CD56-HLA-DR+) cells on gated total single cells
Freq_LymphoBIgD-(LymphoB)	Percentage	Immunephenotyping	Percentage of IgD- cells on gated B cell (CD19+CD24+CD56-HLA-DR+) cells
Freq_LymphoBNaive(LymphoB)	Percentage	Immunephenotyping	Percentage of Naïve (IgD+CD27-) B cells on gated B cell (CD19+CD24+CD56-HLA-DR+) cells
Freq_LymphoBSwitch(LymphoB)	Percentage	Immunephenotyping	Percentage of Switch (IgD-CD27+) B cells on gated B cell (CD19+CD24+CD56-HLA-DR+) cells
Freq_LymphoBUnSwitch(LymphoB)	Percentage	Immunephenotyping	Percentage of Unswitch (IgD+CD27+) B cells on gated B cell (CD19+CD24+CD56-HLA-DR+) cells
Freq_LymphoBCD27-IgD-(LymphoB)	Percentage	Immunephenotyping	Percentage of CD27-IgD- cells on gated B cells (CD19+CD24+)
Freq_LymphoCD4-CD8-	Percentage	Immunephenotyping	Percentage of CD4-CD8- cells on gated lymphocyte cells
Freq_Lymphocytes(Total)	Percentage	Immunephenotyping	Percentage of lymphocytes cells on gated total single cells
Freq_mDC(Lympho)	Percentage	Immunephenotyping	Percentage of myeloid dendritic cells (CD11c+CD123-) on gated lymphocytes
Freq_mDC(Total)	Percentage	Immunephenotyping	Percentage of myeloid dendritic cells (CD11c+CD123-) on gated total single cells
Freq_mDC(TotalDC)	Percentage	Immunephenotyping	Percentage of myeloid dendritic cells (CD11c+CD123-) on gated Dendritic cells (CD3-CD19-CD56-CD14-HLADR+)
Freq_MDSCs	Percentage	Immunephenotyping	Percentage of MDSCs+ cells on gated MDSCs+ cells
Freq_Mono(Mono+Granulo)	Percentage	Immunephenotyping	Percentage of Monocytes (CD14+ cells) on gated Monocytes (CD14+ cells)
Freq_Mono(Total)	Percentage	Immunephenotyping	Percentage of Monocytes (CD14+ cells) on gated total single cells
Freq_Mono+Granulo	Percentage	Immunephenotyping	Percentage of Monocytes (CD14+ cells) on gated Granulocytes
Freq_Naive(CD4)	Percentage	Immunephenotyping	Percentage of Naïve (CD45RA+CD27+) cells on gated CD4+ cells
Freq_Naive(CD8+)	Percentage	Immunephenotyping	Percentage of Naïve (CD45RA+CD27+) cells on gated CD8+ cells
Freq_Neutrophils(Mono+Granulo)	Percentage	Immunephenotyping	Percentage of Neutrophils+ cells on gated Monocytes (CD14+ cells)
Freq_Neutrophils(Total)	Percentage	Immunephenotyping	Percentage of Neutrophils+ cells on gated total single cells
Freq_NK	Percentage	Immunephenotyping	Percentage of NK (CD3-CD56+) cells on gated NK (CD3-CD56+) cells
Freq_NKCells	Percentage	Immunephenotyping	Percentage of NK (CD3-CD56+) cells on gated NK (CD3-CD56+) cells
Freq_NKCells(Lympho)	Percentage	Immunephenotyping	Percentage of NK (CD3-CD56+) cells on gated lymphocytes
Freq_NKCells(NK)	Percentage	Immunephenotyping	Percentage of NK (CD3-CD56+) cells on gated NK (CD3-CD56+) cells
Freq_NKCells(Total)	Percentage	Immunephenotyping	Percentage of NK (CD3-CD56+) cells on gated total single cells
Freq_NKCellsCD57+	Percentage	Immunephenotyping	Percentage of CD57+ cells on gated NK (CD3-CD56+) cells
Freq_NKT(CD3)	Percentage	Immunephenotyping	Percentage of NKT+ cells on gated CD3+ cells
Freq_NKT(Lympho)	Percentage	Immunephenotyping	Percentage of NKT+ cells on gated lymphocytes
Freq_NKT(Total)	Percentage	Immunephenotyping	Percentage of NKT+ cells on gated total single cells
Freq_NKT1	Percentage	Immunephenotyping	Percentage of NKT1+ cells on gated NKT1+ cells
Freq_NKT2	Percentage	Immunephenotyping	Percentage of NKT2+ cells on gated NKT2+ cells
Freq_NonClassic-Mono(Mono)	Percentage	Immunephenotyping	Percentage of Non-classical monocytes (CD14+CD16++) on gated Monocytes
Freq_NonClassic-Mono(Total)	Percentage	Immunephenotyping	Percentage of Non-classical monocytes (CD14+CD16++) on gated total single cells
Freq_pDC(Lympho)	Percentage	Immunephenotyping	Percentage of plasmacytoid (CD11c-CD123+) dendritic cells on gated lymphocytes
Freq_pDC(Total)	Percentage	Immunephenotyping	Percentage of plasmacytoid (CD11c-CD123+) dendritic cells on gated total single cells
Freq_pDC(TotalDC)	Percentage	Immunephenotyping	Percentage of plasmacytoid (CD11c-CD123+) dendritic cells on gated Dendritic cells (CD3-CD19-CD56-CD14-HLADR+)
Freq_PlasmaBCell(HLADRhigh)	Percentage	Immunephenotyping	Percentage of Plasma B (IgD-CD38highCD27+) cells on gated HLADRhigh+ cells
Freq_PlasmaBCell(Lympho)	Percentage	Immunephenotyping	Percentage of Plasma B (IgD-CD38highCD27+) cells on gated lymphocytes
Freq_PlasmaBCell(LymphoBIgD-)	Percentage	Immunephenotyping	Percentage of Plasma B (IgD-CD38highCD27+) cells on gated LymphoBIgD+ cells
Freq_PlasmaBCell(Total)	Percentage	Immunephenotyping	Percentage of Plasma B (IgD-CD38highCD27+) cells on gated total single cells
Freq_TBCell(Lympho)	Percentage	Immunephenotyping	Percentage of Transitional B cells (IgDdimCD38+) on gated lymphocytes
Freq_TBCell(LymphoB)	Percentage	Immunephenotyping	Percentage of Transitional B cells (IgDdimCD38+) on gated B cellS (CD19+CD24+CD56-HLA-DR+)
Freq_TBCell(Total)	Percentage	Immunephenotyping	Percentage of Transitional B cells (IgDdimCD38+) on gated total single cells
Freq_TCG(Lympho)	Percentage	Immunephenotyping	Percentage of TCRγδ+CD3+ cells on gated lymphocytes
Freq_TCG(Total)	Percentage	Immunephenotyping	Percentage of TCRγδ+CD3+ cells on gated total single cells
Freq_TD(CD4)	Percentage	Immunephenotyping	Percentage of Terminally diferentiated (CD45RA+CD27-) cells on gated CD4+ cells
Freq_TD(CD8+)	Percentage	Immunephenotyping	Percentage of Terminally diferentiated (CD45RA+CD27-) cells on gated CD8+ cells
Freq_TIGIT(CD3)	Percentage	Immunephenotyping	Percentage of TIGIT+ cells on gated CD3+ cells
Freq_TIGIT(CD4)	Percentage	Immunephenotyping	Percentage of TIGIT+ cells on gated CD4+ cells
Freq_TIGIT(CD8+)	Percentage	Immunephenotyping	Percentage of TIGIT+ cells on gated CD8+ cells
Freq_TMBCell(Lympho)	Percentage	Immunephenotyping	Percentage of Total memory (HLA-DR+CD27+) B cells on gated lymphocytes
Freq_TMBCell(LymphoB)	Percentage	Immunephenotyping	Percentage of Total memory (HLA-DR+CD27+) B cells on gated B cell (CD19+CD24+CD56-HLA-DR+) cells
Freq_TMBCell(Total)	Percentage	Immunephenotyping	Percentage of Total memory (HLA-DR+CD27+) B cells on gated total single cells
Median_B7H5(CD3+)	Continuous	Immunephenotyping	Mean intensity of fluorescence of B7H5+ cells on gated CD3+ cells
Median_B7H5(CD4+)	Continuous	Immunephenotyping	Mean intensity of fluorescence of B7H5+ cells on gated CD4+ cells
Median_B7H5(CD8+)	Continuous	Immunephenotyping	Mean intensity of fluorescence of B7H5+ cells on gated CD8+ cells
Median_B7H5(NKCells)	Continuous	Immunephenotyping	Mean intensity of fluorescence of B7H5+ cells on gated NK (CD3-CD56+) cells
Median_CD108(CD3+)	Continuous	Immunephenotyping	Mean intensity of fluorescence of CD108+ cells on gated CD3+ cells
Median_CD108(CD4+)	Continuous	Immunephenotyping	Mean intensity of fluorescence of CD108+ cells on gated CD4+ cells
Median_CD108(CD8+)	Continuous	Immunephenotyping	Mean intensity of fluorescence of CD108+ cells on gated CD8+ cells
Median_CD108(NKCells)	Continuous	Immunephenotyping	Mean intensity of fluorescence of CD108+ cells on gated NK (CD3-CD56+) cells
Median_CD137(CD16+N)	Continuous	Immunephenotyping	Mean intensity of fluorescence of CD137+ cells on gated CD16+ Neutrophil cells
Median_CD137(CD3+)	Continuous	Immunephenotyping	Mean intensity of fluorescence of CD137+ cells on gated CD3+ cells
Median_CD137(CD4+)	Continuous	Immunephenotyping	Mean intensity of fluorescence of CD137+ cells on gated CD4+ cells
Median_CD137(CD8+)	Continuous	Immunephenotyping	Mean intensity of fluorescence of CD137+ cells on gated CD8+ cells
Median_CD137(Granulo)	Continuous	Immunephenotyping	Mean intensity of fluorescence of CD137+ cells on gated Granulocytes
Median_CD137(Mono)	Continuous	Immunephenotyping	Mean intensity of fluorescence of CD137+ cells on gated Monocytes (CD14+ cells)
Median_CD137(NKCells)	Continuous	Immunephenotyping	Mean intensity of fluorescence of CD137+ cells on gated NK (CD3-CD56+) cells
Median_CD152(CD16+N)	Continuous	Immunephenotyping	Mean intensity of fluorescence of CD152+ cells on gated CD16+ cells
Median_CD152(CD3+)	Continuous	Immunephenotyping	Mean intensity of fluorescence of CD152+ cells on gated CD3+ cells
Median_CD152(CD4+)	Continuous	Immunephenotyping	Mean intensity of fluorescence of CD152+ cells on gated CD4+ cells
Median_CD152(CD8+)	Continuous	Immunephenotyping	Mean intensity of fluorescence of CD152+ cells on gated CD8+ cells
Median_CD152(Granulo)	Continuous	Immunephenotyping	Mean intensity of fluorescence of CD152+ cells on gated Granulocytes
Median_CD152(Mono)	Continuous	Immunephenotyping	Mean intensity of fluorescence of CD152+ cells on gated Monocytes (CD14+ cells)
Median_CD152(NKCells)	Continuous	Immunephenotyping	Mean intensity of fluorescence of CD152+ cells on gated NK (CD3-CD56+) cells
Median_CD155(CD16+N)	Continuous	Immunephenotyping	Mean intensity of fluorescence of CD155+ cells on gated CD16+ cells
Median_CD155(Granulo)	Continuous	Immunephenotyping	Mean intensity of fluorescence of CD155+ cells on gated Granulocytes
Median_CD155(Mono)	Continuous	Immunephenotyping	Mean intensity of fluorescence of CD155+ cells on gated Monocytes (CD14+ cells)
Median_CD16(Mono)	Continuous	Immunephenotyping	Mean intensity of fluorescence of CD16+ cells on gated Monocytes (CD14+ cells)
Median_CD162(CD3+)	Continuous	Immunephenotyping	Mean intensity of fluorescence of CD162+ cells on gated CD3+ cells
Median_CD162(CD4+)	Continuous	Immunephenotyping	Mean intensity of fluorescence of CD162+ cells on gated CD4+ cells
Median_CD162(CD8+)	Continuous	Immunephenotyping	Mean intensity of fluorescence of CD162+ cells on gated CD8+ cells
Median_CD162(NKCells)	Continuous	Immunephenotyping	Mean intensity of fluorescence of CD162+ cells on gated NK (CD3-CD56+) cells
Median_CD170(CD16+N)	Continuous	Immunephenotyping	Mean intensity of fluorescence of CD170+ cells on gated CD16+ cells
Median_CD170(Granulo)	Continuous	Immunephenotyping	Mean intensity of fluorescence of CD170+ cells on gated Granulocytes
Median_CD170(Mono)	Continuous	Immunephenotyping	Mean intensity of fluorescence of CD170+ cells on gated Monocytes (CD14+ cells)
Median_CD206(CD16+N)	Continuous	Immunephenotyping	Mean intensity of fluorescence of CD206+ cells on gated CD16+ cells
Median_CD206(Granulo)	Continuous	Immunephenotyping	Mean intensity of fluorescence of CD206+ cells on gated Granulocytes
Median_CD206(Mono)	Continuous	Immunephenotyping	Mean intensity of fluorescence of CD206+ cells on gated Monocytes (CD14+ cells)
Median_CD223(CD16+N)	Continuous	Immunephenotyping	Mean intensity of fluorescence of CD223+ cells on gated CD16+ cells
Median_CD223(CD3+)	Continuous	Immunephenotyping	Mean intensity of fluorescence of CD223+ cells on gated CD3+ cells
Median_CD223(CD4+)	Continuous	Immunephenotyping	Mean intensity of fluorescence of CD223+ cells on gated CD4+ cells
Median_CD223(CD8+)	Continuous	Immunephenotyping	Mean intensity of fluorescence of CD223+ cells on gated CD8+ cells
Median_CD223(Granulo)	Continuous	Immunephenotyping	Mean intensity of fluorescence of CD223+ cells on gated Granulocytes
Median_CD223(Mono)	Continuous	Immunephenotyping	Mean intensity of fluorescence of CD223+ cells on gated Monocytes (CD14+ cells)
Median_CD223(NKCells)	Continuous	Immunephenotyping	Mean intensity of fluorescence of CD223+ cells on gated NK (CD3-CD56+) cells
Median_CD226(CD16+N)	Continuous	Immunephenotyping	Mean intensity of fluorescence of CD226+ cells on gated CD16+ cells
Median_CD226(CD3+)	Continuous	Immunephenotyping	Mean intensity of fluorescence of CD226+ cells on gated CD3+ cells
Median_CD226(CD4+)	Continuous	Immunephenotyping	Mean intensity of fluorescence of CD226+ cells on gated CD4+ cells
Median_CD226(CD8+)	Continuous	Immunephenotyping	Mean intensity of fluorescence of CD226+ cells on gated CD8+ cells
Median_CD226(Granulo)	Continuous	Immunephenotyping	Mean intensity of fluorescence of CD226+ cells on gated Granulocytes
Median_CD226(Mono)	Continuous	Immunephenotyping	Mean intensity of fluorescence of CD226+ cells on gated Monocytes (CD14+ cells)
Median_CD226(NKCells)	Continuous	Immunephenotyping	Mean intensity of fluorescence of CD226+ cells on gated NK (CD3-CD56+) cells
Median_CD270(CD16+N)	Continuous	Immunephenotyping	Mean intensity of fluorescence of CD270+ cells on gated CD16+ cells
Median_CD270(CD3+)	Continuous	Immunephenotyping	Mean intensity of fluorescence of CD270+ cells on gated CD3+ cells
Median_CD270(CD4+)	Continuous	Immunephenotyping	Mean intensity of fluorescence of CD270+ cells on gated CD4+ cells
Median_CD270(CD8+)	Continuous	Immunephenotyping	Mean intensity of fluorescence of CD270+ cells on gated CD8+ cells
Median_CD270(Granulo)	Continuous	Immunephenotyping	Mean intensity of fluorescence of CD270+ cells on gated Granulocytes
Median_CD270(Mono)	Continuous	Immunephenotyping	Mean intensity of fluorescence of CD270+ cells on gated Monocytes (CD14+ cells)
Median_CD270(NKCells)	Continuous	Immunephenotyping	Mean intensity of fluorescence of CD270+ cells on gated NK (CD3-CD56+) cells
Median_CD276(CD16+N)	Continuous	Immunephenotyping	Mean intensity of fluorescence of CD276+ cells on gated CD16+ cells
Median_CD276(CD3+)	Continuous	Immunephenotyping	Mean intensity of fluorescence of CD276+ cells on gated CD3+ cells
Median_CD276(CD4+)	Continuous	Immunephenotyping	Mean intensity of fluorescence of CD276+ cells on gated CD4+ cells
Median_CD276(CD8+)	Continuous	Immunephenotyping	Mean intensity of fluorescence of CD276+ cells on gated CD8+ cells
Median_CD276(Granulo)	Continuous	Immunephenotyping	Mean intensity of fluorescence of CD276+ cells on gated Granulocytes
Median_CD276(Mono)	Continuous	Immunephenotyping	Mean intensity of fluorescence of CD276+ cells on gated Monocytes (CD14+ cells)
Median_CD276(NKCells)	Continuous	Immunephenotyping	Mean intensity of fluorescence of CD276+ cells on gated NK (CD3-CD56+) cells
Median_CD321(CD3+)	Continuous	Immunephenotyping	Mean intensity of fluorescence of CD321+ cells on gated CD3+ cells
Median_CD321(CD4+)	Continuous	Immunephenotyping	Mean intensity of fluorescence of CD321+ cells on gated CD4+ cells
Median_CD321(CD8+)	Continuous	Immunephenotyping	Mean intensity of fluorescence of CD321+ cells on gated CD8+ cells
Median_CD321(NKCells)	Continuous	Immunephenotyping	Mean intensity of fluorescence of CD321+ cells on gated NK (CD3-CD56+) cells
Median_CD33(CD16+N)	Continuous	Immunephenotyping	Mean intensity of fluorescence of CD33+ cells on gated CD16+ cells
Median_CD33(Granulo)	Continuous	Immunephenotyping	Mean intensity of fluorescence of CD33+ cells on gated Granulocytes
Median_CD33(Mono)	Continuous	Immunephenotyping	Mean intensity of fluorescence of CD33+ cells on gated Monocytes (CD14+ cells)
Median_CD357(CD16+N)	Continuous	Immunephenotyping	Mean intensity of fluorescence of CD357+ cells on gated CD16+ cells
Median_CD357(CD3+)	Continuous	Immunephenotyping	Mean intensity of fluorescence of CD357+ cells on gated CD3+ cells
Median_CD357(CD4+)	Continuous	Immunephenotyping	Mean intensity of fluorescence of CD357+ cells on gated CD4+ cells
Median_CD357(CD8+)	Continuous	Immunephenotyping	Mean intensity of fluorescence of CD357+ cells on gated CD8+ cells
Median_CD357(Granulo)	Continuous	Immunephenotyping	Mean intensity of fluorescence of CD357+ cells on gated Granulocytes
Median_CD357(Mono)	Continuous	Immunephenotyping	Mean intensity of fluorescence of CD357+ cells on gated Monocytes (CD14+ cells)
Median_CD357(NKCells)	Continuous	Immunephenotyping	Mean intensity of fluorescence of CD357+ cells on gated NK (CD3-CD56+) cells
Median_CD62L(CD8+)	Continuous	Immunephenotyping	Mean intensity of fluorescence of CD62L+ cells on gated CD8+ cells
Median_CD62L(Classic-Mono)	Continuous	Immunephenotyping	Mean intensity of fluorescence of CD62L+ cells on gated Classical monocytes (CD14++CD16-)
Median_CD62L(Interm-Mono)	Continuous	Immunephenotyping	Mean intensity of fluorescence of CD62L+ cells on gated intermediate monocytes (CD14+CD16+) (CD14+ cells)
Median_CD62L(NonClassic-Mono)	Continuous	Immunephenotyping	Mean intensity of fluorescence of CD62L+ cells on gated Non-classical monocytes (CD14+CD16++)
Median_CD95(CD4)	Continuous	Immunephenotyping	Mean intensity of fluorescence of CD95+ cells on gated CD4+ cells
Median_CD95(CD4CM)	Continuous	Immunephenotyping	Mean intensity of fluorescence of CD95+ cells on gated CD4 Central memory (CD45RA-CD27+) cells
Median_CD95(CD4EM)	Continuous	Immunephenotyping	Mean intensity of fluorescence of CD95+ cells on gated CD4 Effector memory (CD45RA-CD27-) cells
Median_CD95(CD4Naive)	Continuous	Immunephenotyping	Mean intensity of fluorescence of CD95+ cells on gated CD4 Naïve (CD45RA+CD27+) cells
Median_CD95(CD4TD)	Continuous	Immunephenotyping	Mean intensity of fluorescence of CD95+ cells on gated CD4 Terminally diferentiated (CD45RA+CD27-) cells
Median_CD95(CD8+)	Continuous	Immunephenotyping	Mean intensity of fluorescence of CD95+ cells on gated CD8+ cells
Median_CD95(CD8CM)	Continuous	Immunephenotyping	Mean intensity of fluorescence of CD95+ cells on gated CD8 Central memory (CD45RA-CD27+) cells
Median_CD95(CD8EM)	Continuous	Immunephenotyping	Mean intensity of fluorescence of CD95+ cells on gated CD8 Effector memory (CD45RA-CD27-) cells
Median_CD95(CD8Naive)	Continuous	Immunephenotyping	Mean intensity of fluorescence of CD95+ cells on gated CD8 Naïve (CD45RA+CD27+) cells
Median_CD95(CD8TD)	Continuous	Immunephenotyping	Mean intensity of fluorescence of CD95+ cells on gated CD8 Terminally diferentiated (CD45RA+CD27-) cells
Median_HLADR(Classic-Mono)	Continuous	Immunephenotyping	Mean intensity of fluorescence of HLADR+ cells on gated Classical monocytes (CD14++CD16-)
Median_HLADR(Interm-Mono)	Continuous	Immunephenotyping	Mean intensity of fluorescence of HLADR+ cells on gated intermediate monocytes (CD14+CD16+) (CD14+ cells)
Median_HLADR(Mono)	Continuous	Immunephenotyping	Mean intensity of fluorescence of HLADR+ cells on gated Monocytes (CD14+ cells)
Median_HLADR(NonClassic-Mono)	Continuous	Immunephenotyping	Mean intensity of fluorescence of HLADR+ cells on gated Non-classical monocytes (CD14+CD16++)
Median_PD1(CD4)	Continuous	Immunephenotyping	Mean intensity of fluorescence of PD1+ cells on gated CD4+ cells
Median_PD1(CD4CM)	Continuous	Immunephenotyping	Mean intensity of fluorescence of PD1+ cells on gated CD4 Central memory (CD45RA-CD27+) cells
Median_PD1(CD4EM)	Continuous	Immunephenotyping	Mean intensity of fluorescence of PD1+ cells on gated CD4 Effector memory (CD45RA-CD27-) cells
Median_PD1(CD4Naive)	Continuous	Immunephenotyping	Mean intensity of fluorescence of PD1+ cells on gated CD4 Naïve (CD45RA+CD27+) cells
Median_PD1(CD4TD)	Continuous	Immunephenotyping	Mean intensity of fluorescence of PD1+ cells on gated CD4 Terminally diferentiated (CD45RA+CD27-) cells
Median_PD1(CD8+)	Continuous	Immunephenotyping	Mean intensity of fluorescence of PD1+ cells on gated CD8+ cells
Median_PD1(CD8CM)	Continuous	Immunephenotyping	Mean intensity of fluorescence of PD1+ cells on gated CD8 Central memory (CD45RA-CD27+) cells
Median_PD1(CD8EM)	Continuous	Immunephenotyping	Mean intensity of fluorescence of PD1+ cells on gated CD8 Effector memory (CD45RA-CD27-) cells
Median_PD1(CD8Naive)	Continuous	Immunephenotyping	Mean intensity of fluorescence of PD1+ cells on gated CD8 Naïve (CD45RA+CD27+) cells
Median_PD1(CD8TD)	Continuous	Immunephenotyping	Mean intensity of fluorescence of PD1+ cells on gated CD8 Terminally diferentiated (CD45RA+CD27-) cells
Median_PD1(Classic-Mono)	Continuous	Immunephenotyping	Mean intensity of fluorescence of PD1+ cells on gated Classical monocytes (CD14++CD16-)
Median_PD1(Interm-Mono)	Continuous	Immunephenotyping	Mean intensity of fluorescence of PD1+ cells on gated intermediate monocytes (CD14+CD16+) (CD14+ cells)
Median_PD1(NonClassic-Mono)	Continuous	Immunephenotyping	Mean intensity of fluorescence of PD1+ cells on gated Non-classical monocytes (CD14+CD16++)
Median_PDL1(Classic-Mono)	Continuous	Immunephenotyping	Mean intensity of fluorescence of PDL1+ cells on gated Classical monocytes (CD14++CD16-)
Median_PDL1(Interm-Mono)	Continuous	Immunephenotyping	Mean intensity of fluorescence of PDL1+ cells on gated intermediate monocytes (CD14+CD16+) (CD14+ cells)
Median_PDL1(NonClassic-Mono)	Continuous	Immunephenotyping	Mean intensity of fluorescence of PDL1+ cells on gated Non-classical monocytes (CD14+CD16++)
Median_RGITRL(CD16+N)	Continuous	Immunephenotyping	Mean intensity of fluorescence of RGITRL+ cells on gated CD16+ cells
Median_RGITRL(CD3+)	Continuous	Immunephenotyping	Mean intensity of fluorescence of RGITRL+ cells on gated CD3+ cells
Median_RGITRL(CD4+)	Continuous	Immunephenotyping	Mean intensity of fluorescence of RGITRL+ cells on gated CD4+ cells
Median_RGITRL(CD8+)	Continuous	Immunephenotyping	Mean intensity of fluorescence of RGITRL+ cells on gated CD8+ cells
Median_RGITRL(Granulo)	Continuous	Immunephenotyping	Mean intensity of fluorescence of RGITRL+ cells on gated Granulocytes
Median_RGITRL(Mono)	Continuous	Immunephenotyping	Mean intensity of fluorescence of RGITRL+ cells on gated Monocytes (CD14+ cells)
Median_RGITRL(NKCells)	Continuous	Immunephenotyping	Mean intensity of fluorescence of RGITRL+ cells on gated NK (CD3-CD56+) cells
Median_TIGIT(CD3+)	Continuous	Immunephenotyping	Mean intensity of fluorescence of TIGIT+ cells on gated CD3+ cells
Median_TIGIT(CD4+)	Continuous	Immunephenotyping	Mean intensity of fluorescence of TIGIT+ cells on gated CD4+ cells
Median_TIGIT(CD8+)	Continuous	Immunephenotyping	Mean intensity of fluorescence of TIGIT+ cells on gated CD8+ cells
Median_TIGIT(NKCells)	Continuous	Immunephenotyping	Mean intensity of fluorescence of TIGIT+ cells on gated NK (CD3-CD56+) cells
Median_TIM3(CD16+N)	Continuous	Immunephenotyping	Mean intensity of fluorescence of TIM3+ cells on gated CD16+ cells
Median_TIM3(CD3+)	Continuous	Immunephenotyping	Mean intensity of fluorescence of TIM3+ cells on gated CD3+ cells
Median_TIM3(CD4+)	Continuous	Immunephenotyping	Mean intensity of fluorescence of TIM3+ cells on gated CD4+ cells
Median_TIM3(CD8+)	Continuous	Immunephenotyping	Mean intensity of fluorescence of TIM3+ cells on gated CD8+ cells
Median_TIM3(Granulo)	Continuous	Immunephenotyping	Mean intensity of fluorescence of TIM3+ cells on gated Granulocytes
Median_TIM3(MDSCs)	Continuous	Immunephenotyping	Mean intensity of fluorescence of TIM3+ cells on gated MDSCs+ cells
Median_TIM3(Mono)	Continuous	Immunephenotyping	Mean intensity of fluorescence of TIM3+ cells on gated Monocytes (CD14+ cells)
Median_TIM3(NKCells)	Continuous	Immunephenotyping	Mean intensity of fluorescence of TIM3+ cells on gated NK (CD3-CD56+) cells
m-MDSCs Total %	Percentage	Immunephenotyping	Percentage of MDSCs+ cells on gated total single cells
Evolution_5severityGroups	Categorical	Outcome	Five severity group classification: 1, no hospital requirement (n=22); 2, hospitalized with no O2 requirement (n=10); 3, hospi-talized with O2 requirement (n=23); 4, orotracheal intubation (OTI) requirement (n=13); and 5, exitus patients (n=19)
Eosinophils (%)	Continuous	Percentage	Percentage of Eosinophils on total leukocytes
Age	Continuous	Routine clinical parameter	Age in years
Bilirubin	Continuous	Routine clinical parameter	Plasmatic bilirubin
Blood Culture	Dichotomous	Routine clinical parameter	0=Negative; 1=Positive
Bronchoalveolar/sputum culture	Dichotomous	Routine clinical parameter	0=Negative; 1=Positive
C-reactive protein	Continuous	Routine clinical parameter	Plasmatic C-reactive protein
Creatinine	Continuous	Routine clinical parameter	Creatinine
ECMO	Categorical	Routine clinical parameter	ECMO durinstay (0=No; 1=Yes)
ECV	Categorical	Routine clinical parameter	Cerebrovascular event during stay ( 0=No, 1=Yes)
Ferritin	Continuous	Routine clinical parameter	Ferritin
FiO2	Continuous	Routine clinical parameter	Fraction of inspired oxygen
FR	Continuous	Routine clinical parameter	Respiratory frequency (brpm)
FR(qSOFA)	Categorical	Routine clinical parameter	Respiratory frequency (<22=0; >22=1)
GCS	Continuous	Routine clinical parameter	Glasgow Coma Score
Glasgow(qSOFA)	Dichotomous	Routine clinical parameter	Glagow coma score dichotomized (<14=0; >14=1)
GOT	Continuous	Routine clinical parameter	Aspartate Aminotransferase
GTP	Continuous	Routine clinical parameter	Glutamate Pyruvate Transaminase
Hb	Continuous	Routine clinical parameter	Hemoglobin in g/dL
Heart Rate	Continuous	Routine clinical parameter	Heart rate (bpm)
HTO	Continuous	Routine clinical parameter	Hematoctrit
IL-6	Continuous	Routine clinical parameter	Plasmatic Interleukin-6
Lactato	Continuous	Routine clinical parameter	Plasmatic Lactate
LDH	Continuous	Routine clinical parameter	Plasmatic lactate dehydrogenase
Lymphocytes (%)	Percentage	Routine clinical parameter	Percentage of Lymphocytes in peripheral blood
MBP	Continuous	Routine clinical parameter	Mean Blood Pressure
MicroBloodCulture	Categorical	Routine clinical parameter	Microorganism in blood
MicroBroncoalveolar/Sputum	Categorical	Routine clinical parameter	Microorganism in Bloncoalveolar aspirate/sputum
MicroUrineCulture	Categorical	Routine clinical parameter	Microorganism in urine
Monocitos total	Continuous	Routine clinical parameter	Peripheral blood monoocyte counts
Monocytes (%)	Percentage	Routine clinical parameter	Percentage of Monocytes in peripheral blood
N/L Ratio	Continuous	Routine clinical parameter	Neutrophil to Lymphocyte ratio
Neutrofilos total	Continuous	Routine clinical parameter	Peripheral blood neutrophil counts
Neutrophils (%)	Percentage	Routine clinical parameter	Percentage of Neutrophils in peripheral blood
NORA	Categorical	Routine clinical parameter	Noradrenaline treatment (1:<0.1, 2:>0.1, 3:No)
OTI	Dichotomous	Routine clinical parameter	Orothracheal intubation (0=No; 1=Yes)
Overinfection during stay	Categorical	Routine clinical parameter	0=nothing, 1=low respiratory, 2=UTI, 3=bacteremia, 4=bacteremia+other, 5=other, 6=several without bacteremia
PAS(qSOFA)	Dichotomous	Routine clinical parameter	SBP dichotomized (<100=0; >100=1)
PCT	Continuous	Routine clinical parameter	Procalcitonine
pH	Continuous	Routine clinical parameter	Blood pH
Platelet	Continuous	Routine clinical parameter	Peripheral blood platelet counts
pO2	Continuous	Routine clinical parameter	partial oxygen pressure
qSOFA	Categorical	Routine clinical parameter	quick SOFA score
Race	Categorical	Routine clinical parameter	Ethnicity
SAFI	Continuous	Routine clinical parameter	peripheral blood oxygen saturation to fraction of inspired oxygen ratio
SatO2	Continuous	Routine clinical parameter	Oxygen saturation
SatO2_k	Dichotomous	Routine clinical parameter	Oxygen saturation dichotomized (<92=1; >92=0)
SBP	Continuous	Routine clinical parameter	systolic blood pressure
Sex	Dichotomous	Routine clinical parameter	Sex (Male, Female)
Shock séptico	Dichotomous	Routine clinical parameter	Septic shock during stay (0=No; 1=Yes)
SOFA SCORE TOTAL	Categorical	Routine clinical parameter	SOFA score
Stool Culture	Dichotomous	Routine clinical parameter	0=Negative; 1=Positive
Temperature	Continuous	Routine clinical parameter	Temperature
Total Eosinophil	Dichotomous	Routine clinical parameter	Peripheral blood Eosinophil counts
Total Leukocytes	Continuous	Routine clinical parameter	Peripheral blood leukocyte counts
Total Lymphocytes	Continuous	Routine clinical parameter	Peripheral blood lymphocyte counts
Treatment_Corticosteroids	Dichotomous	Routine clinical parameter	Treatment with corticosteroids during stay (0=No; 1=Yes)
Urine culture	Dichotomous	Routine clinical parameter	0=Negative; 1=Positive
VTD	Dichotomous	Routine clinical parameter	Venous Thromboembolic Disease during stay (0=No; 1=Yes)
SDRA	Dichotomous	Routine clinical parameter	Acute respiratory distress syndrome (0=No, 1=Yes)
AKIN>=2	Dichotomous	Routine clinical parameter	Acute renal failure during admission 0=No, 1=Yes
4-1BB(pg/mL)	Continuous	Soluble Immune checkpoint	Plasmatic levels of 4-1BB (pg/mL)
CTLA-4(pg/mL)	Continuous	Soluble Immune checkpoint	Plasmatic levels of CTLA-4 (pg/mL)
Fee Active TGFb (pg/mL)	Continuous	Soluble Immune checkpoint	Plasmatic levels of TGFb (pg/mL)
Galectin-9(pg/mL)	Continuous	Soluble Immune checkpoint	Plasmatic levels of Galectin-9 (pg/mL)
LAG-3(pg/mL)	Continuous	Soluble Immune checkpoint	Plasmatic levels of LAG-3
PD-1(pg/mL)	Continuous	Soluble Immune checkpoint	Plasmatic levels of PD-1 (pg/mL)
PD-L1(pg/mL)	Continuous	Soluble Immune checkpoint	Plasmatic levels of PD-L1 (pg/mL)
sB7_2(CD86)(pg/mL)	Continuous	Soluble Immune checkpoint	Plasmatic levels of CD86
sCD25(pg/mL)	Continuous	Soluble Immune checkpoint	Plasmatic levels of CD25
sCD40L	Continuous	Soluble Immune checkpoint	Plasmatic levels of CD40 ligand
Tim-3(pg/mL)	Continuous	Soluble Immune checkpoint	Plasmatic levels of Tim-3
D-Dimer	Thrombosis	Routine clinical parameter	Plasmatic D-Dimer
P-selectin	Continuous	Thrombosis	Plasmatic levels of P-Selectin
PSGL-1	Continuous	Thrombosis	Plasmatic levels of PSGL-1
Tissue Factor	Continuous	Thrombosis	Plasmatic levels of tissue Tissue Factor (pg/mL)
tPA	Continuous	Thrombosis	Plasmatic levels of tissue Plasminogen activator (pg/mL)
SDRA
AKIN>=2
